# Supplementary material for: ﻿Two new species of Cerviniella Smirnov, 1946 (Copepoda, Harpacticoida, Aegisthidae) from the Yellow Sea, Korea
Source: Zookeys. 2023 Sep 7;1178:165–89. doi: 10.3897/zookeys.1178.105407 (PMC10502484; doi:10.3897/zookeys.1178.105407)
Supplement: XML Treatment for Cerviniella [file zookeys.1178.105407-treatment1.xml]

<!DOCTYPE tp:taxon-treatment
  PUBLIC "-//TaxonX//DTD Taxonomic Treatment Publishing DTD v0 20100105//EN" "tax-treatment-NSO.dtd">
<tp:taxon-treatment xmlns:tp="http://www.plazi.org/taxpub"><tp:treatment-meta><kwd-group><label>Taxon classification</label><kwd>
              <named-content content-type="kingdom">Animalia</named-content>
            </kwd><kwd>
              <named-content content-type="order">Harpacticoida</named-content>
            </kwd><kwd>
              <named-content content-type="family">Aegisthidae</named-content>
            </kwd></kwd-group><mixed-citation publication-type="journal"><person-group><name><surname>Cho</surname><given-names>Kyuhee</given-names></name><name><surname>Kim</surname><given-names>Jong Guk</given-names></name><name><surname>Lee</surname><given-names>Jimin</given-names></name></person-group><article-title>﻿Two new species of <italic><tp:taxon-name><tp:taxon-name-part taxon-name-part-type="genus" reg="Cerviniella">Cerviniella</tp:taxon-name-part></tp:taxon-name></italic> Smirnov, 1946 (<tp:taxon-name><tp:taxon-name-part taxon-name-part-type="subclass">Copepoda</tp:taxon-name-part></tp:taxon-name>, <tp:taxon-name><tp:taxon-name-part taxon-name-part-type="order">Harpacticoida</tp:taxon-name-part></tp:taxon-name>, <tp:taxon-name><tp:taxon-name-part taxon-name-part-type="family">Aegisthidae</tp:taxon-name-part></tp:taxon-name>) from the Yellow Sea, Korea</article-title><source>Zookeys</source><day>07</day><month>09</month><year>2023</year><volume>1178</volume><fpage>165</fpage><lpage>189</lpage><pub-id pub-id-type="doi">10.3897/zookeys.1178.105407</pub-id></mixed-citation></tp:treatment-meta><tp:nomenclature><label>﻿Genus</label><tp:taxon-name>
            <object-id xmlns:xlink="http://www.w3.org/1999/xlink" content-type="arpha" xlink:type="simple">3D15F080-B211-593E-908C-33C59530C88E</object-id>
            <tp:taxon-name-part taxon-name-part-type="genus" reg="Cerviniella">Cerviniella</tp:taxon-name-part>
          </tp:taxon-name><tp:taxon-authority>Smirnov, 1946</tp:taxon-authority></tp:nomenclature><tp:treatment-sec sec-type="type species" id="SECID0EIEAE"><title>Type species.</title><p><italic><tp:taxon-name><tp:taxon-name-part taxon-name-part-type="genus" reg="Cerviniella">Cerviniella</tp:taxon-name-part><tp:taxon-name-part taxon-name-part-type="species" reg="mirabilipes">mirabilipes</tp:taxon-name-part></tp:taxon-name></italic> Smirnov, 1946.</p></tp:treatment-sec><tp:treatment-sec sec-type="Other species" id="SECID0EZEAE"><title>Other species.</title><p><italic><tp:taxon-name><tp:taxon-name-part taxon-name-part-type="genus" reg="Cerviniella">Cerviniella</tp:taxon-name-part><tp:taxon-name-part taxon-name-part-type="species" reg="abyssalis">abyssalis</tp:taxon-name-part></tp:taxon-name></italic> Apostolov, 2011, <italic><tp:taxon-name><tp:taxon-name-part taxon-name-part-type="genus" reg="Cerviniella">C.</tp:taxon-name-part><tp:taxon-name-part taxon-name-part-type="species" reg="arctica">arctica</tp:taxon-name-part></tp:taxon-name></italic> Kihara &amp; Martínez Arbizu, 2012, <italic><tp:taxon-name><tp:taxon-name-part taxon-name-part-type="genus" reg="Cerviniella">C.</tp:taxon-name-part><tp:taxon-name-part taxon-name-part-type="species" reg="bodini">bodini</tp:taxon-name-part></tp:taxon-name></italic> Coull, 1973, <italic><tp:taxon-name><tp:taxon-name-part taxon-name-part-type="genus" reg="Cerviniella">C.</tp:taxon-name-part><tp:taxon-name-part taxon-name-part-type="species" reg="brodskayae">brodskayae</tp:taxon-name-part></tp:taxon-name></italic> Por, 1969, <italic><tp:taxon-name><tp:taxon-name-part taxon-name-part-type="genus" reg="Cerviniella">C.</tp:taxon-name-part><tp:taxon-name-part taxon-name-part-type="species" reg="danae">danae</tp:taxon-name-part></tp:taxon-name></italic> Kihara &amp; Martínez Arbizu, 2012, <italic><tp:taxon-name><tp:taxon-name-part taxon-name-part-type="genus" reg="Cerviniella">C.</tp:taxon-name-part><tp:taxon-name-part taxon-name-part-type="species" reg="hamata">hamata</tp:taxon-name-part></tp:taxon-name></italic> Coull, 1973, <italic><tp:taxon-name><tp:taxon-name-part taxon-name-part-type="genus" reg="Cerviniella">C.</tp:taxon-name-part><tp:taxon-name-part taxon-name-part-type="species" reg="hitoshii">hitoshii</tp:taxon-name-part></tp:taxon-name></italic> Kihara &amp; Martínez Arbizu, 2012, <italic><tp:taxon-name><tp:taxon-name-part taxon-name-part-type="genus" reg="Cerviniella">C.</tp:taxon-name-part><tp:taxon-name-part taxon-name-part-type="species" reg="lagarderei">lagarderei</tp:taxon-name-part></tp:taxon-name></italic> Bodin, 1968, <italic><tp:taxon-name><tp:taxon-name-part taxon-name-part-type="genus" reg="Cerviniella">C.</tp:taxon-name-part><tp:taxon-name-part taxon-name-part-type="species" reg="langi">langi</tp:taxon-name-part></tp:taxon-name></italic> Bodin, 1968, <italic><tp:taxon-name><tp:taxon-name-part taxon-name-part-type="genus" reg="Cerviniella">C.</tp:taxon-name-part><tp:taxon-name-part taxon-name-part-type="species" reg="longifurcata">longifurcata</tp:taxon-name-part></tp:taxon-name></italic> Apostolov, 2011, <italic><tp:taxon-name><tp:taxon-name-part taxon-name-part-type="genus" reg="Cerviniella">C.</tp:taxon-name-part><tp:taxon-name-part taxon-name-part-type="species" reg="peruana">peruana</tp:taxon-name-part></tp:taxon-name></italic> Becker, 1974, and <italic><tp:taxon-name><tp:taxon-name-part taxon-name-part-type="genus" reg="Cerviniella">C.</tp:taxon-name-part><tp:taxon-name-part taxon-name-part-type="species" reg="talpa">talpa</tp:taxon-name-part></tp:taxon-name></italic> (Por, 1964).</p></tp:treatment-sec></tp:taxon-treatment>
