# Supplementary material for: ﻿Two new species of Cerviniella Smirnov, 1946 (Copepoda, Harpacticoida, Aegisthidae) from the Yellow Sea, Korea
Source: Zookeys. 2023 Sep 7;1178:165–89. doi: 10.3897/zookeys.1178.105407 (PMC10502484; doi:10.3897/zookeys.1178.105407)
Supplement: XML Treatment for Cerviniella bisegmenta [file zookeys.1178.105407-treatment2.xml]

<!DOCTYPE tp:taxon-treatment
  PUBLIC "-//TaxonX//DTD Taxonomic Treatment Publishing DTD v0 20100105//EN" "tax-treatment-NSO.dtd">
<tp:taxon-treatment xmlns:tp="http://www.plazi.org/taxpub"><tp:treatment-meta><kwd-group><label>Taxon classification</label><kwd>
              <named-content content-type="kingdom">Animalia</named-content>
            </kwd><kwd>
              <named-content content-type="order">Harpacticoida</named-content>
            </kwd><kwd>
              <named-content content-type="family">Aegisthidae</named-content>
            </kwd></kwd-group><mixed-citation publication-type="journal"><person-group><name><surname>Cho</surname><given-names>Kyuhee</given-names></name><name><surname>Kim</surname><given-names>Jong Guk</given-names></name><name><surname>Lee</surname><given-names>Jimin</given-names></name></person-group><article-title>﻿Two new species of <italic><tp:taxon-name><tp:taxon-name-part taxon-name-part-type="genus" reg="Cerviniella">Cerviniella</tp:taxon-name-part></tp:taxon-name></italic> Smirnov, 1946 (<tp:taxon-name><tp:taxon-name-part taxon-name-part-type="subclass">Copepoda</tp:taxon-name-part></tp:taxon-name>, <tp:taxon-name><tp:taxon-name-part taxon-name-part-type="order">Harpacticoida</tp:taxon-name-part></tp:taxon-name>, <tp:taxon-name><tp:taxon-name-part taxon-name-part-type="family">Aegisthidae</tp:taxon-name-part></tp:taxon-name>) from the Yellow Sea, Korea</article-title><source>Zookeys</source><day>07</day><month>09</month><year>2023</year><volume>1178</volume><fpage>165</fpage><lpage>189</lpage><pub-id pub-id-type="doi">10.3897/zookeys.1178.105407</pub-id></mixed-citation></tp:treatment-meta><tp:nomenclature><label>﻿</label><tp:taxon-name>
            <object-id xmlns:xlink="http://www.w3.org/1999/xlink" content-type="arpha" xlink:type="simple">E7D46341-203F-58EF-B13D-055A37536DC4</object-id>
            <tp:taxon-name-part taxon-name-part-type="genus" reg="Cerviniella">Cerviniella</tp:taxon-name-part>
            <tp:taxon-name-part taxon-name-part-type="species" reg="bisegmenta">bisegmenta</tp:taxon-name-part>
            <object-id xmlns:xlink="http://www.w3.org/1999/xlink" content-type="zoobank" xlink:type="simple">https://zoobank.org/78650D35-782E-409D-9FE6-4FA038DF9680</object-id>
          </tp:taxon-name><tp:taxon-status xmlns:xlink="http://www.w3.org/1999/xlink" xlink:type="simple">sp. nov.</tp:taxon-status><xref ref-type="fig" rid="F1">Figs 1</xref><xref ref-type="fig" rid="F2">, 2</xref><xref ref-type="fig" rid="F3">, 3</xref><xref ref-type="fig" rid="F4">, 4</xref></tp:nomenclature><tp:treatment-sec sec-type="type locality" id="SECID0E3KAE"><title>Type locality.</title><p>The Yellow Sea; <named-content xmlns:xlink="http://www.w3.org/1999/xlink" content-type="dwc:verbatimCoordinates" xlink:type="simple"><named-content content-type="geo-json" specific-use="{&#34;type&#34;:&#34;Point&#34;,&#34;coordinates&#34;:[125.000783,34.994483]}" id="NCID0EFLAE" xlink:type="simple">34°59'40.14"N, 125°00'2.82"E</named-content></named-content>; 88 m depth.</p></tp:treatment-sec><tp:treatment-sec sec-type="type material" id="SECID0EKLAE"><title>Type material.</title><p><bold><italic>Holotype</italic>.</bold> One ♀ preserved in a vial with 80% ethanol (<abbrev xmlns:xlink="http://www.w3.org/1999/xlink" xlink:title="Marine Biodiversity Institute of Korea" id="ABBRID0EVLAE" xlink:type="simple">MABIK</abbrev> CR00253873); collected from the type locality, 20 April 2019. <bold><italic>Paratypes</italic>.</bold> One ♀ (<abbrev xmlns:xlink="http://www.w3.org/1999/xlink" xlink:title="Marine Biodiversity Institute of Korea" id="ABBRID0E4LAE" xlink:type="simple">MABIK</abbrev> CR00253868) dissected on 11 slides, three ♀♀ (<abbrev xmlns:xlink="http://www.w3.org/1999/xlink" xlink:title="Marine Biodiversity Institute of Korea" id="ABBRID0EBMAE" xlink:type="simple">MABIK</abbrev> CR00253869–00253871) each dissected on 10 slides, six ♀♀ (<abbrev xmlns:xlink="http://www.w3.org/1999/xlink" xlink:title="Marine Biodiversity Institute of Korea" id="ABBRID0EFMAE" xlink:type="simple">MABIK</abbrev> CR00253874) and eight ♀♀ (<abbrev xmlns:xlink="http://www.w3.org/1999/xlink" xlink:title="Marine Interstitial fauna Resources Bank" id="ABBRID0EJMAE" xlink:type="simple">MInRB</abbrev>-Hr88-L001) preserved in a vial with 80% ethanol, collection data as in holotype; S.L. Kim leg.</p></tp:treatment-sec><tp:treatment-sec sec-type="description" id="SECID0ENMAE"><title>Description.</title><p><bold>Female</bold> (based on the holotype and paratypes). <bold><italic>Body</italic></bold> length from anterior margin of rostrum to posterior margin of caudal rami (paratype, <abbrev xmlns:xlink="http://www.w3.org/1999/xlink" xlink:title="Marine Biodiversity Institute of Korea" id="ABBRID0EYMAE" xlink:type="simple">MABIK</abbrev> CR00253868, in lateral view, telescoping of somites not considered) 797 μm (range: 694–797 μm, <italic>n</italic> = 11, holotype: 765 μm).</p><p><bold><italic>Habitus</italic></bold> (Fig. <xref ref-type="fig" rid="F1">1A, B</xref>) subcylindrical, gradually tapering towards posterior caudal rami, with unclear separation between prosome and urosome. <bold><italic>Prosome</italic></bold> (Fig. <xref ref-type="fig" rid="F1">1A, B</xref>) slightly longer than urosome, comprising cephalothorax with completely fused first pedigerous somite, and three free pedigerous somites; posterior margins finely serrated. Cephalothorax bell-shaped, slightly longer than wide, ~ 28% of body length; integument covered with several sensilla, numerous minute pits and striped pattern (discernible under high resolution); rim with anastomosing patterns. <abbrev xmlns:xlink="http://www.w3.org/1999/xlink" xlink:title="second thoracopods" id="ABBRID0EVNAE" xlink:type="simple">P2</abbrev>-bearing somite longer than following two prosomites, with well-developed pleural area. Pleural areas of <abbrev xmlns:xlink="http://www.w3.org/1999/xlink" xlink:title="third thoracopods" id="ABBRID0EZNAE" xlink:type="simple">P3</abbrev>- and <abbrev xmlns:xlink="http://www.w3.org/1999/xlink" xlink:title="fourth thoracopods" id="ABBRID0E4NAE" xlink:type="simple">P4</abbrev>-bearing somites with pointed posterolateral corners.</p><fig id="F1" position="float" orientation="portrait"><object-id xmlns:xlink="http://www.w3.org/1999/xlink" content-type="doi" xlink:type="simple">10.3897/zookeys.1178.105407.figure1</object-id><object-id xmlns:xlink="http://www.w3.org/1999/xlink" content-type="arpha" xlink:type="simple">68D28107-201C-56B6-9667-C207E5D25C6A</object-id><label>Figure 1.</label><caption><p><italic><tp:taxon-name><tp:taxon-name-part taxon-name-part-type="genus" reg="Cerviniella">Cerviniella</tp:taxon-name-part><tp:taxon-name-part taxon-name-part-type="species" reg="bisegmenta">bisegmenta</tp:taxon-name-part></tp:taxon-name></italic> sp. nov. Female. Holotype (<abbrev xmlns:xlink="http://www.w3.org/1999/xlink" xlink:title="Marine Biodiversity Institute of Korea" id="ABBRID0EUOAE" xlink:type="simple">MABIK</abbrev> CR00253873) <bold>A</bold> habitus, dorsal view <bold>B</bold> habitus, lateral view; Paratype (<abbrev xmlns:xlink="http://www.w3.org/1999/xlink" xlink:title="Marine Biodiversity Institute of Korea" id="ABBRID0E3OAE" xlink:type="simple">MABIK</abbrev> CR00253868) <bold>C</bold> rostrum. Scale bars are in μm.</p></caption><graphic xmlns:xlink="http://www.w3.org/1999/xlink" xlink:href="zookeys-1178-165_article-105407__-g001.jpg" position="float" orientation="portrait" xlink:type="simple" id="oo_902792.jpg"><uri content-type="original_file" xlink:type="simple">https://binary.pensoft.net/fig/902792</uri></graphic></fig><p><bold><italic>Urosome</italic></bold> (Figs <xref ref-type="fig" rid="F1">1A, B</xref>, <xref ref-type="fig" rid="F3">3D</xref>) comprising <abbrev xmlns:xlink="http://www.w3.org/1999/xlink" xlink:title="fifth thoracopods" id="ABBRID0EWPAE" xlink:type="simple">P5</abbrev>-bearing somite, genital double-somite, and three free abdominal somites; integument of tergites covered with minute spinules and posterior margins finely serrated except for anal somite. Genital somite and third urosomite separated dorsally and laterally, but completely fused ventrally, forming genital double-somite (Figs <xref ref-type="fig" rid="F1">1A, B</xref>, <xref ref-type="fig" rid="F3">3D</xref>), with one pair of hook-like lateral projections on original genital somite; ventral surface with striations. Genital apertures (Fig. <xref ref-type="fig" rid="F3">3D</xref>) located far anteriorly, closed off by a single plate, on both sides with an outer vestigial seta and an inner bare seta, representing <abbrev xmlns:xlink="http://www.w3.org/1999/xlink" xlink:title="sixth thoracopods" id="ABBRID0EGQAE" xlink:type="simple">P6</abbrev> (Fig. <xref ref-type="fig" rid="F4">4E</xref>; based on holotype). Copulatory pore located in median depression at level of gonopores. Anal somite (Figs <xref ref-type="fig" rid="F1">1A</xref>, <xref ref-type="fig" rid="F3">3D</xref>) as long as two preceding urosomites combined, ~ 2× as long as the caudal rami, with one pair of sensilla; semicircular operculum ornamented with minute spinules; anal sinus wide.</p><p><bold><italic>Caudal rami</italic></bold> (Figs <xref ref-type="fig" rid="F1">1A, B</xref>, <xref ref-type="fig" rid="F3">3D</xref>) cylindrical, ~ 1.7× as long as wide; surface covered with fine spinules; with one pore on ventro-distal surface; with seven setae: ventro-lateral seta I pinnate, short, inserted in proximal third of ramus, dorso-lateral seta II pinnate, twice as long as seta I; seta III pinnate, arising from outer ventro-distal corner, as long as caudal ramus; terminal setae IV and V well-developed, with internal fracture plane proximally, both setae fused basally, of which seta V longest, ~ 4× as long as seta IV; seta VI shortest, spiniform, located on ventro-posterior margin; tri-articulate seta VII plumose, issuing from dorsal surface subdistally.</p><p><bold><italic>Rostrum</italic></bold> (Fig. <xref ref-type="fig" rid="F1">1A, C</xref>) completely fused to cephalothorax, triangular, subdistally with paired sensilla and one ventral tube pore; anterior tip slightly concave.</p><p><bold><italic>Antennule</italic></bold> (Fig. <xref ref-type="fig" rid="F2">2A</xref>) robust, short, five-segmented, covered with diminutive dots (or denticles) as shown in Fig. <xref ref-type="fig" rid="F2">2A</xref>. First segment with a blunt conical process on outer distal corner. Second segment longest, with a distal peduncle bearing an aesthetasc fused to a seta. Forth segment shortest. Fifth segment distally with a small aesthetasc fused to a pinnate seta. Armature formula: 1 - [1 pinnate], 2 - [12 pinnate + 2 pinnate spine + (1 pinnate + <abbrev xmlns:xlink="http://www.w3.org/1999/xlink" xlink:title="aesthetasc" id="ABBRID0E6RAE" xlink:type="simple">ae</abbrev>)], 3-[3 pinnate], 4-[3 pinnate], 5-[6 pinnate + (1 pinnate + <abbrev xmlns:xlink="http://www.w3.org/1999/xlink" xlink:title="aesthetasc" id="ABBRID0EDSAE" xlink:type="simple">ae</abbrev>)].</p><fig id="F2" position="float" orientation="portrait"><object-id xmlns:xlink="http://www.w3.org/1999/xlink" content-type="doi" xlink:type="simple">10.3897/zookeys.1178.105407.figure2</object-id><object-id xmlns:xlink="http://www.w3.org/1999/xlink" content-type="arpha" xlink:type="simple">80D6DE4E-4AE2-59BB-9E28-53A914656AAE</object-id><label>Figure 2.</label><caption><p><italic><tp:taxon-name><tp:taxon-name-part taxon-name-part-type="genus" reg="Cerviniella">Cerviniella</tp:taxon-name-part><tp:taxon-name-part taxon-name-part-type="species" reg="bisegmenta">bisegmenta</tp:taxon-name-part></tp:taxon-name></italic> sp. nov. Female. Paratype (<abbrev xmlns:xlink="http://www.w3.org/1999/xlink" xlink:title="Marine Biodiversity Institute of Korea" id="ABBRID0E1SAE" xlink:type="simple">MABIK</abbrev> CR00253868) <bold>A</bold> antennule <bold>B</bold> antenna <bold>C</bold> mandible <bold>D</bold> maxillule. Scale bars are in μm.</p></caption><graphic xmlns:xlink="http://www.w3.org/1999/xlink" xlink:href="zookeys-1178-165_article-105407__-g002.jpg" position="float" orientation="portrait" xlink:type="simple" id="oo_902793.jpg"><uri content-type="original_file" xlink:type="simple">https://binary.pensoft.net/fig/902793</uri></graphic></fig><p><bold><italic>Antenna</italic></bold> (Fig. <xref ref-type="fig" rid="F2">2B</xref>) three-segmented, comprising coxa, allobasis, and one-segmented endopod. Coxa small (not figured). Allobasis elongated, covered with various-sized spinules on surface, and with long spinules along abexopodal margin and a patch of denticles near base of exopod as shown in Fig. <xref ref-type="fig" rid="F2">2B</xref>; with one subdistal abexopodal seta. Endopod distinctly shorter than allobasis, with long spinules on inner and outer margins and rows of minute spinules along inner distal margin; lateral armature comprising one plumose and two pinnate elements; distal armature consisting of four serrate spines and three setae, of which outermost spine fused to one seta. Exopod two-segmented, proximal segment longer than distal segment, with two setae; distal segment with two lateral and three apical setae.</p><p><bold><italic>Mandible</italic></bold> (Fig. <xref ref-type="fig" rid="F2">2C</xref>). Coxa proximally with rows of spinules; gnathobase well-developed, with several multi-cuspidate teeth and one pinnate seta; outermost tooth largest; with two rows of minute spinules proximally and one row of spinules subdistally. Palp biramous, consisting of basis, three-segmented exopod, and one-segmented endopod; basis with four plumose setae distally, covered with spinules on surface, and with one row of setules on lateral margin. Exopod smaller than endopod; <abbrev xmlns:xlink="http://www.w3.org/1999/xlink" xlink:title="exopod" id="ABBRID0EFUAE" xlink:type="simple">exp</abbrev>-1 and <abbrev xmlns:xlink="http://www.w3.org/1999/xlink" xlink:title="exopod" id="ABBRID0EJUAE" xlink:type="simple">exp</abbrev>-2 each with one plumose lateral seta, and <abbrev xmlns:xlink="http://www.w3.org/1999/xlink" xlink:title="exopod" id="ABBRID0ENUAE" xlink:type="simple">exp</abbrev>-3 with three plumose (one lateral and two apical) setae. Endopod with two lateral and five apical plumose setae, of which two apical setae fused at base (indicated by arrowhead in Fig. <xref ref-type="fig" rid="F2">2C</xref>).</p><p><bold><italic>Paragnaths</italic></bold> (Fig. <xref ref-type="fig" rid="F3">3A</xref>) with well-developed chitinized lobes; distal and lateral margins covered with numerous spinules; posterior face with five strong spinules and one row of tiny spinules.</p><fig id="F3" position="float" orientation="portrait"><object-id xmlns:xlink="http://www.w3.org/1999/xlink" content-type="doi" xlink:type="simple">10.3897/zookeys.1178.105407.figure3</object-id><object-id xmlns:xlink="http://www.w3.org/1999/xlink" content-type="arpha" xlink:type="simple">4C07DE12-005E-5EF9-A270-BA2DED4A86C7</object-id><label>Figure 3.</label><caption><p><italic><tp:taxon-name><tp:taxon-name-part taxon-name-part-type="genus" reg="Cerviniella">Cerviniella</tp:taxon-name-part><tp:taxon-name-part taxon-name-part-type="species" reg="bisegmenta">bisegmenta</tp:taxon-name-part></tp:taxon-name></italic> sp. nov. Female. Paratype (<abbrev xmlns:xlink="http://www.w3.org/1999/xlink" xlink:title="Marine Biodiversity Institute of Korea" id="ABBRID0EYVAE" xlink:type="simple">MABIK</abbrev> CR00253868) <bold>A</bold> paragnaths, anterior <bold>B</bold> maxilla <bold>C</bold> maxilliped <bold>D</bold> urosome, ventral view. Scale bars are in μm.</p></caption><graphic xmlns:xlink="http://www.w3.org/1999/xlink" xlink:href="zookeys-1178-165_article-105407__-g003.jpg" position="float" orientation="portrait" xlink:type="simple" id="oo_902794.jpg"><uri content-type="original_file" xlink:type="simple">https://binary.pensoft.net/fig/902794</uri></graphic></fig><p><bold><italic>Maxillule</italic></bold> (Fig. <xref ref-type="fig" rid="F2">2D</xref>). Praecoxa ornamented with outer and subdistal spinules; arthrite well-developed, with two juxtaposed anterior setae, ten distal elements, and two pinnate posterior setae; posterior surface with patch of spinules. Coxa ornamented with outer spinules; cylindrical endite with one pinnate and five bare setae. Basis and endopod fused, with spinules on anterior and posterior surface; distal margin with 13 setae. Exopod represented by three pinnate setae.</p><p><bold><italic>Maxilla</italic></bold> (Fig. <xref ref-type="fig" rid="F3">3B</xref>). Syncoxa (damaged) large, with one row of stout spinules and one row of setules along outer margin, and five groups of spinules on anterior and posterior surfaces; with four endites: proximal praecoxal endite one-segmented, with two pinnate and two bare setae distally; distal praecoxal endite small, incorporated basally into syncoxa, with one pinnate and two bare setae distally; proximal coxal endite large, with one row of spinules subdistally, and one bare and two pinnate setae distally; distal coxal endite cylindrical, with one row of spinules subdistally, and one pinnate spine and two setae (one bare and one pinnate) distally. Allobasis large, with one stout spine and two setae distally; inner part drawn out into a curved strong claw accompanied by one stout pinnate spine and two setae. Endopod small, three-segmented; first segment with two bare setae; second segment with one bare and one geniculate seta; distal segment with one geniculate and three bare setae.</p><p><bold><italic>Maxilliped</italic></bold> (Fig. <xref ref-type="fig" rid="F3">3C</xref>) three-segmented, composed of protopod, and two-segmented endopod. Protopod elongate, with two rows of long outer setules, one row of posterior spinules; with four endites ornamented with inner and anterior spinules: three syncoxal endites represented proximal to distal by one pinnate spine and one pinnate seta, one pinnate spine and two plumose setae, and one pinnate spine and one plumose seta; basal endite represented by one pinnate spine and one plumose seta. Endopod small; first segment with one row of outer spinules and one plumose subdistal seta; second segment with two pinnate distal spines and two pinnate lateral setae, of which proximal one plumose proximally.</p><p><bold><italic><abbrev xmlns:xlink="http://www.w3.org/1999/xlink" xlink:title="first thoracopods" id="ABBRID0EPXAE" xlink:type="simple">P1</abbrev></italic></bold> (Fig. <xref ref-type="fig" rid="F4">4A</xref>). Intercoxal sclerite transversely elongated and narrow, with surface reticulation distally. Praecoxa with spinules on anterior surface. Coxa with various-sized spinules and setules on anterior surface. Basis larger than coxa, with one anterior pore and several rows of anterior spinules; with one long plumose outer and one pinnate inner seta; rami set far away from each other. Exopod one-segmented, with a row of setules on inner margin, and rows of spinules on outer proximal margin and around bases of outer setae; with three inner, two apical, and five outer setae. Endopod one-segmented, with one anterior pore medially, setules along inner and outer margins, and anterior spinules around distal margin; with one inner, one outer, and two apical setae.</p><fig id="F4" position="float" orientation="portrait"><object-id xmlns:xlink="http://www.w3.org/1999/xlink" content-type="doi" xlink:type="simple">10.3897/zookeys.1178.105407.figure4</object-id><object-id xmlns:xlink="http://www.w3.org/1999/xlink" content-type="arpha" xlink:type="simple">EA6C624B-30BC-58BE-BCC7-4FC7B9410E40</object-id><label>Figure 4.</label><caption><p><italic><tp:taxon-name><tp:taxon-name-part taxon-name-part-type="genus" reg="Cerviniella">Cerviniella</tp:taxon-name-part><tp:taxon-name-part taxon-name-part-type="species" reg="bisegmenta">bisegmenta</tp:taxon-name-part></tp:taxon-name></italic> sp. nov. Female. Paratype (<abbrev xmlns:xlink="http://www.w3.org/1999/xlink" xlink:title="Marine Biodiversity Institute of Korea" id="ABBRID0ELYAE" xlink:type="simple">MABIK</abbrev> CR00253868) <bold>A</bold><abbrev xmlns:xlink="http://www.w3.org/1999/xlink" xlink:title="first thoracopods" id="ABBRID0ERYAE" xlink:type="simple">P1</abbrev>, anterior <bold>B</bold><abbrev xmlns:xlink="http://www.w3.org/1999/xlink" xlink:title="second thoracopods" id="ABBRID0EXYAE" xlink:type="simple">P2</abbrev>, anterior <bold>C</bold><abbrev xmlns:xlink="http://www.w3.org/1999/xlink" xlink:title="third thoracopods" id="ABBRID0E4YAE" xlink:type="simple">P3</abbrev>, anterior <bold>D</bold><abbrev xmlns:xlink="http://www.w3.org/1999/xlink" xlink:title="fourth thoracopods" id="ABBRID0EDZAE" xlink:type="simple">P4</abbrev>, anterior <bold>D</bold>’ <abbrev xmlns:xlink="http://www.w3.org/1999/xlink" xlink:title="fourth thoracopods" id="ABBRID0EJZAE" xlink:type="simple">P4</abbrev>, showing abnormal setae on the other pair; Holotype (<abbrev xmlns:xlink="http://www.w3.org/1999/xlink" xlink:title="Marine Biodiversity Institute of Korea" id="ABBRID0ENZAE" xlink:type="simple">MABIK</abbrev> CR00253873) <bold>E</bold><abbrev xmlns:xlink="http://www.w3.org/1999/xlink" xlink:title="sixth thoracopods" id="ABBRID0ETZAE" xlink:type="simple">P6</abbrev>; Paratype (<abbrev xmlns:xlink="http://www.w3.org/1999/xlink" xlink:title="Marine Biodiversity Institute of Korea" id="ABBRID0EXZAE" xlink:type="simple">MABIK</abbrev> CR00253869) <bold>F</bold><abbrev xmlns:xlink="http://www.w3.org/1999/xlink" xlink:title="second thoracopods" id="ABBRID0E4ZAE" xlink:type="simple">P2</abbrev><abbrev xmlns:xlink="http://www.w3.org/1999/xlink" xlink:title="exopod" id="ABBRID0EB1AE" xlink:type="simple">exp</abbrev><bold>G</bold><abbrev xmlns:xlink="http://www.w3.org/1999/xlink" xlink:title="second thoracopods" id="ABBRID0EH1AE" xlink:type="simple">P2</abbrev><abbrev xmlns:xlink="http://www.w3.org/1999/xlink" xlink:title="endopod" id="ABBRID0EL1AE" xlink:type="simple">enp</abbrev>-2. Scale bars are in μm.</p></caption><graphic xmlns:xlink="http://www.w3.org/1999/xlink" xlink:href="zookeys-1178-165_article-105407__-g004.jpg" position="float" orientation="portrait" xlink:type="simple" id="oo_902795.jpg"><uri content-type="original_file" xlink:type="simple">https://binary.pensoft.net/fig/902795</uri></graphic></fig><p><bold><italic><abbrev xmlns:xlink="http://www.w3.org/1999/xlink" xlink:title="second thoracopods" id="ABBRID0EZ1AE" xlink:type="simple">P2</abbrev></italic></bold> (Fig. <xref ref-type="fig" rid="F4">4B</xref>) larger than other thoracic legs. Intercoxal sclerite well-developed, cordiform; anterior surface with conspicuous reticulation, distally with one pair of rows of long setules; distal margin concave. Praecoxa small, with minute spinules along distal margin. Coxa with several rows of various-sized anterior spinules and three rows of long outer spinules. Basis with one anterior pore and numerous rows of various-sized anterior spinules; distal margin with one small acute process between rami; plumose outer seta shorter than those of <abbrev xmlns:xlink="http://www.w3.org/1999/xlink" xlink:title="first thoracopods" id="ABBRID0EC2AE" xlink:type="simple">P1</abbrev> and <abbrev xmlns:xlink="http://www.w3.org/1999/xlink" xlink:title="third thoracopods" id="ABBRID0EG2AE" xlink:type="simple">P3</abbrev>. Exopod one-segmented, with one anterior pore distally and several rows of setules along inner and outer margins; with five serrate outer spines, increasing in size distally, one serrate apical spines, one plumose apical seta, and four plumose inner setae; outer and distal margins with four acute and three small processes near base of spines. Endopod two-segmented, shorter than exopod; <abbrev xmlns:xlink="http://www.w3.org/1999/xlink" xlink:title="endopod" id="ABBRID0EK2AE" xlink:type="simple">enp</abbrev>-1 with three outer rows of setules and two distal rows of minute spinules, outer margin drawn out into a chitinous process bearing weakly concave tip and inner margin with one plumose seta; <abbrev xmlns:xlink="http://www.w3.org/1999/xlink" xlink:title="endopod" id="ABBRID0EO2AE" xlink:type="simple">enp</abbrev>-2 longer than preceding one, ~ 1.6× as long as wide, with one outer, two apical, and four inner pinnate setae, outer and distal margins with two acute processes.</p><p><bold><italic><abbrev xmlns:xlink="http://www.w3.org/1999/xlink" xlink:title="third thoracopods" id="ABBRID0EX2AE" xlink:type="simple">P3</abbrev></italic></bold> (Fig. <xref ref-type="fig" rid="F4">4C</xref>) smaller than <abbrev xmlns:xlink="http://www.w3.org/1999/xlink" xlink:title="second thoracopods" id="ABBRID0EA3AE" xlink:type="simple">P2</abbrev>. Intercoxal sclerite well-developed, subrectangular, with surface reticulation; distal margin concave, with long setules. Praecoxa small, with two distal rows of minute spinules. Coxa with numerous rows of various-sized anterior spinules. Basis with numerous minute anterior spinules and row of inner setules, and one small acute process between rami; anterior pore larger than that of <abbrev xmlns:xlink="http://www.w3.org/1999/xlink" xlink:title="second thoracopods" id="ABBRID0EE3AE" xlink:type="simple">P2</abbrev>; outer seta plumose and ~ 3× as long as outer margin of basis. Exopod one-segmented, with one row of outer spinules and several rows of outer and inner setules; outer margin with two blunt and five acute processes; with five serrate outer spines, increasing in size distally, one serrate apical spine and one pinnate apical seta, and three plumose inner setae. Endopod two-segmented, distinctly shorter than exopod; <abbrev xmlns:xlink="http://www.w3.org/1999/xlink" xlink:title="endopod" id="ABBRID0EI3AE" xlink:type="simple">enp</abbrev>-1 with three groups of outer spinules and one plumose inner seta, outer corner drawn out into a chitinous blunt process; <abbrev xmlns:xlink="http://www.w3.org/1999/xlink" xlink:title="endopod" id="ABBRID0EM3AE" xlink:type="simple">enp</abbrev>-2 oval, ~ 2.3× as long as wide, with one plumose apical seta, outer and inner margins with row of setules.</p><p><bold><italic><abbrev xmlns:xlink="http://www.w3.org/1999/xlink" xlink:title="fourth thoracopods" id="ABBRID0EV3AE" xlink:type="simple">P4</abbrev></italic></bold> (Fig. <xref ref-type="fig" rid="F4">4D</xref>) rudimentary, uniramous, comprising outer setophore and exopod, fused basally to fourth pedigerous somite, covered with various-sized spinules; outer setophore cylindrical, longer than exopod, with long plumose seta. Exopod one-segmented, with one apical and one outer setae. Endopod absent.</p><p>Armature formulae of <abbrev xmlns:xlink="http://www.w3.org/1999/xlink" xlink:title="first thoracopods" id="ABBRID0EA4AE" xlink:type="simple">P1</abbrev>–<abbrev xmlns:xlink="http://www.w3.org/1999/xlink" xlink:title="fourth thoracopods" id="ABBRID0EE4AE" xlink:type="simple">P4</abbrev> as follows:</p><table-wrap id="T1" position="float" orientation="portrait"><table id="TID0E1BBG" rules="all"><tbody><tr><th rowspan="1" colspan="1" style="color: #231f20">Leg</th><th rowspan="1" colspan="1" style="color: #231f20">Exopod</th><th rowspan="1" colspan="1" style="color: #231f20">Endopod</th></tr><tr><td rowspan="1" colspan="1" style="color: #231f20">
                    <abbrev xmlns:xlink="http://www.w3.org/1999/xlink" xlink:title="first thoracopods" id="ABBRID0EH5AE" xlink:type="simple">P1</abbrev>
                  </td><td rowspan="1" colspan="1" style="color: #231f20">325</td><td rowspan="1" colspan="1" style="color: #231f20">121</td></tr><tr><td rowspan="1" colspan="1" style="color: #231f20">
                    <abbrev xmlns:xlink="http://www.w3.org/1999/xlink" xlink:title="second thoracopods" id="ABBRID0EZ5AE" xlink:type="simple">P2</abbrev>
                  </td><td rowspan="1" colspan="1" style="color: #231f20">425</td><td rowspan="1" colspan="1" style="color: #231f20">1.[2–4]21</td></tr><tr><td rowspan="1" colspan="1" style="color: #231f20">
                    <abbrev xmlns:xlink="http://www.w3.org/1999/xlink" xlink:title="third thoracopods" id="ABBRID0EL6AE" xlink:type="simple">P3</abbrev>
                  </td><td rowspan="1" colspan="1" style="color: #231f20">325</td><td rowspan="1" colspan="1" style="color: #231f20">1.010</td></tr><tr><td rowspan="1" colspan="1" style="color: #231f20">
                    <abbrev xmlns:xlink="http://www.w3.org/1999/xlink" xlink:title="fourth thoracopods" id="ABBRID0E46AE" xlink:type="simple">P4</abbrev>
                  </td><td rowspan="1" colspan="1" style="color: #231f20">011</td><td rowspan="1" colspan="1" style="color: #231f20">absent</td></tr></tbody></table></table-wrap><p><bold><italic><abbrev xmlns:xlink="http://www.w3.org/1999/xlink" xlink:title="fifth thoracopods" id="ABBRID0EPAAG" xlink:type="simple">P5</abbrev></italic></bold> (Fig. <xref ref-type="fig" rid="F3">3D</xref>) bilobate as in <abbrev xmlns:xlink="http://www.w3.org/1999/xlink" xlink:title="fourth thoracopods" id="ABBRID0EYAAG" xlink:type="simple">P4</abbrev>, fused to somite, covered with minute spinules; outer setophore cylindrical, with one plumose seta. Exopod slightly exceeding setophore, with one plumose outer and one plumose apical seta, the latter ~ 2.5× longer than outer seta.</p><p><bold>Male.</bold> Unknown.</p></tp:treatment-sec><tp:treatment-sec sec-type="variability" id="SECID0EABAG"><title>Variability.</title><p>The morphological variation in <italic><tp:taxon-name><tp:taxon-name-part taxon-name-part-type="genus" reg="Cerviniella">Cerviniella</tp:taxon-name-part><tp:taxon-name-part taxon-name-part-type="species" reg="bisegmenta">bisegmenta</tp:taxon-name-part></tp:taxon-name></italic> sp. nov. appears in the armature formula of thoracopods. <abbrev xmlns:xlink="http://www.w3.org/1999/xlink" xlink:title="second thoracopods" id="ABBRID0ERBAG" xlink:type="simple">P2</abbrev><abbrev xmlns:xlink="http://www.w3.org/1999/xlink" xlink:title="endopod" id="ABBRID0EVBAG" xlink:type="simple">enp</abbrev>-2 presumably has four inner setae in the normal condition, but the <abbrev xmlns:xlink="http://www.w3.org/1999/xlink" xlink:title="second thoracopods" id="ABBRID0EZBAG" xlink:type="simple">P2</abbrev><abbrev xmlns:xlink="http://www.w3.org/1999/xlink" xlink:title="endopod" id="ABBRID0E4BAG" xlink:type="simple">enp</abbrev>-2 of some specimens (four of 18 specimens) has two or three inner setae.</p></tp:treatment-sec><tp:treatment-sec sec-type="Abnormality" id="SECID0EBCAG"><title>Abnormality.</title><p>Abnormal exopod and endopod of <abbrev xmlns:xlink="http://www.w3.org/1999/xlink" xlink:title="second thoracopods" id="ABBRID0EHCAG" xlink:type="simple">P2</abbrev> were observed in one specimen (paratype, <abbrev xmlns:xlink="http://www.w3.org/1999/xlink" xlink:title="Marine Biodiversity Institute of Korea" id="ABBRID0ELCAG" xlink:type="simple">MABIK</abbrev> CR00253869) (Fig. <xref ref-type="fig" rid="F4">4F, G</xref>). In comparison with the normal condition of <abbrev xmlns:xlink="http://www.w3.org/1999/xlink" xlink:title="second thoracopods" id="ABBRID0ETCAG" xlink:type="simple">P2</abbrev> (Fig. <xref ref-type="fig" rid="F4">4B</xref>), the abnormal exopod has a seta in place of the proximal fourth outer spine and a spine in place of the proximal third inner seta (Fig. <xref ref-type="fig" rid="F4">4F</xref>, indicated by arrowheads), and the <abbrev xmlns:xlink="http://www.w3.org/1999/xlink" xlink:title="endopod" id="ABBRID0E6CAG" xlink:type="simple">enp</abbrev>-2 lacks a small pointed protrusion on either side of the two apical setae (Fig. <xref ref-type="fig" rid="F4">4G</xref>, indicated by arrowheads). In addition, paratype (<abbrev xmlns:xlink="http://www.w3.org/1999/xlink" xlink:title="Marine Biodiversity Institute of Korea" id="ABBRID0EHDAG" xlink:type="simple">MABIK</abbrev> CR00253868) displayed two setae (the normal condition) on one of the exopods of <abbrev xmlns:xlink="http://www.w3.org/1999/xlink" xlink:title="fourth thoracopods" id="ABBRID0ELDAG" xlink:type="simple">P4</abbrev> (Fig. <xref ref-type="fig" rid="F4">4D</xref>) and three setae on the other exopod (Fig. <xref ref-type="fig" rid="F4">4D</xref>’).</p></tp:treatment-sec><tp:treatment-sec sec-type="etymology" id="SECID0EXDAG"><title>Etymology.</title><p>The specific name <italic><tp:taxon-name><tp:taxon-name-part taxon-name-part-type="genus" reg="Cerviniella"/><tp:taxon-name-part taxon-name-part-type="species" reg="bisegmenta">bisegmenta</tp:taxon-name-part></tp:taxon-name></italic> is derived from a combination of the Latin prefix <italic>bi</italic>-, meaning ‘having two parts’ and the Latin noun <italic>segmentum</italic>, meaning ‘cutting’ or ‘piece’, and refers to the two-segmented antennary exopod, which is an autapomorphy of this species. It is a noun in the nominative plural.</p></tp:treatment-sec><tp:treatment-sec sec-type="remarks" id="SECID0ELEAG"><title>Remarks.</title><p>Based on the presence or absence of the <abbrev xmlns:xlink="http://www.w3.org/1999/xlink" xlink:title="fourth thoracopods" id="ABBRID0EREAG" xlink:type="simple">P4</abbrev> endopod, <xref ref-type="bibr" rid="B1">Apostolov (2011)</xref> subdivided the genus <italic><tp:taxon-name><tp:taxon-name-part taxon-name-part-type="genus" reg="Cerviniella">Cerviniella</tp:taxon-name-part></tp:taxon-name></italic> into the <italic><tp:taxon-name><tp:taxon-name-part taxon-name-part-type="genus" reg="Cerviniella"/><tp:taxon-name-part taxon-name-part-type="species" reg="brodskayae">brodskayae</tp:taxon-name-part></tp:taxon-name></italic> and <italic><tp:taxon-name><tp:taxon-name-part taxon-name-part-type="genus" reg="Cerviniella"/><tp:taxon-name-part taxon-name-part-type="species" reg="mirabilipes">mirabilipes</tp:taxon-name-part></tp:taxon-name></italic> groups. <italic><tp:taxon-name><tp:taxon-name-part taxon-name-part-type="genus" reg="Cerviniella">Cerviniella</tp:taxon-name-part><tp:taxon-name-part taxon-name-part-type="species" reg="bisegmenta">bisegmenta</tp:taxon-name-part></tp:taxon-name></italic> sp. nov. lacks the ramus and can be classified within the <italic><tp:taxon-name><tp:taxon-name-part taxon-name-part-type="genus" reg="Cerviniella"/><tp:taxon-name-part taxon-name-part-type="species" reg="mirabilipes">mirabilipes</tp:taxon-name-part></tp:taxon-name></italic> group, which includes <italic><tp:taxon-name><tp:taxon-name-part taxon-name-part-type="genus" reg="Cerviniella">C.</tp:taxon-name-part><tp:taxon-name-part taxon-name-part-type="species" reg="danae">danae</tp:taxon-name-part></tp:taxon-name></italic>, <italic><tp:taxon-name><tp:taxon-name-part taxon-name-part-type="genus" reg="Cerviniella">C.</tp:taxon-name-part><tp:taxon-name-part taxon-name-part-type="species" reg="lagarderei">lagarderei</tp:taxon-name-part></tp:taxon-name></italic>, <italic><tp:taxon-name><tp:taxon-name-part taxon-name-part-type="genus" reg="Cerviniella">C.</tp:taxon-name-part><tp:taxon-name-part taxon-name-part-type="species" reg="langi">langi</tp:taxon-name-part></tp:taxon-name></italic>, <italic><tp:taxon-name><tp:taxon-name-part taxon-name-part-type="genus" reg="Cerviniella">C.</tp:taxon-name-part><tp:taxon-name-part taxon-name-part-type="species" reg="mirabilipes">mirabilipes</tp:taxon-name-part></tp:taxon-name></italic>, and <italic><tp:taxon-name><tp:taxon-name-part taxon-name-part-type="genus" reg="Cerviniella">C.</tp:taxon-name-part><tp:taxon-name-part taxon-name-part-type="species" reg="talpa">talpa</tp:taxon-name-part></tp:taxon-name></italic>.</p><p>The segmentation of the female antennule is useful for differentiating among species of <italic><tp:taxon-name><tp:taxon-name-part taxon-name-part-type="genus" reg="Cerviniella">Cerviniella</tp:taxon-name-part></tp:taxon-name></italic>. <italic><tp:taxon-name><tp:taxon-name-part taxon-name-part-type="genus" reg="Cerviniella">Cerviniella</tp:taxon-name-part><tp:taxon-name-part taxon-name-part-type="species" reg="bisegmenta">bisegmenta</tp:taxon-name-part></tp:taxon-name></italic> sp. nov. has an advanced five-segmented antennule, shared in <italic><tp:taxon-name><tp:taxon-name-part taxon-name-part-type="genus" reg="Cerviniella">C.</tp:taxon-name-part><tp:taxon-name-part taxon-name-part-type="species" reg="danae">danae</tp:taxon-name-part></tp:taxon-name></italic> and <italic><tp:taxon-name><tp:taxon-name-part taxon-name-part-type="genus" reg="Cerviniella">C.</tp:taxon-name-part><tp:taxon-name-part taxon-name-part-type="species" reg="hitoshii">hitoshii</tp:taxon-name-part></tp:taxon-name></italic>, but the latter species is in the <italic><tp:taxon-name><tp:taxon-name-part taxon-name-part-type="genus" reg="Cerviniella"/><tp:taxon-name-part taxon-name-part-type="species" reg="brodskayae">brodskayae</tp:taxon-name-part></tp:taxon-name></italic> group. The other 11 <italic><tp:taxon-name><tp:taxon-name-part taxon-name-part-type="genus" reg="Cerviniella">Cerviniella</tp:taxon-name-part></tp:taxon-name></italic> species have a six- or seven-segmented antennule (see discussion below).</p><p><italic><tp:taxon-name><tp:taxon-name-part taxon-name-part-type="genus" reg="Cerviniella">Cerviniella</tp:taxon-name-part><tp:taxon-name-part taxon-name-part-type="species" reg="bisegmenta">bisegmenta</tp:taxon-name-part></tp:taxon-name></italic> sp. nov. can be easily distinguished differs in several characters from the same group, <italic><tp:taxon-name><tp:taxon-name-part taxon-name-part-type="genus" reg="Cerviniella">C.</tp:taxon-name-part><tp:taxon-name-part taxon-name-part-type="species" reg="danae">danae</tp:taxon-name-part></tp:taxon-name></italic>. First, the antenna of <italic><tp:taxon-name><tp:taxon-name-part taxon-name-part-type="genus" reg="Cerviniella">C.</tp:taxon-name-part><tp:taxon-name-part taxon-name-part-type="species" reg="bisegmenta">bisegmenta</tp:taxon-name-part></tp:taxon-name></italic> sp. nov. has a two-segmented exopod, compared with the four-segmented antennary exopod of <italic><tp:taxon-name><tp:taxon-name-part taxon-name-part-type="genus" reg="Cerviniella">C.</tp:taxon-name-part><tp:taxon-name-part taxon-name-part-type="species" reg="danae">danae</tp:taxon-name-part></tp:taxon-name></italic>. Second, the mandibular endopod of <italic><tp:taxon-name><tp:taxon-name-part taxon-name-part-type="genus" reg="Cerviniella">C.</tp:taxon-name-part><tp:taxon-name-part taxon-name-part-type="species" reg="bisegmenta">bisegmenta</tp:taxon-name-part></tp:taxon-name></italic> sp. nov. has two lateral setae, whereas the mandibular endopod of <italic><tp:taxon-name><tp:taxon-name-part taxon-name-part-type="genus" reg="Cerviniella">C.</tp:taxon-name-part><tp:taxon-name-part taxon-name-part-type="species" reg="danae">danae</tp:taxon-name-part></tp:taxon-name></italic> has three lateral setae. Third, the basis and endopod of the maxillule of <italic><tp:taxon-name><tp:taxon-name-part taxon-name-part-type="genus" reg="Cerviniella">C.</tp:taxon-name-part><tp:taxon-name-part taxon-name-part-type="species" reg="bisegmenta">bisegmenta</tp:taxon-name-part></tp:taxon-name></italic> sp. nov. have a total of 13 setae, compared with 14 setae in <italic><tp:taxon-name><tp:taxon-name-part taxon-name-part-type="genus" reg="Cerviniella">C.</tp:taxon-name-part><tp:taxon-name-part taxon-name-part-type="species" reg="danae">danae</tp:taxon-name-part></tp:taxon-name></italic>. Fourth, the syncoxa of the maxilliped of <italic><tp:taxon-name><tp:taxon-name-part taxon-name-part-type="genus" reg="Cerviniella">C.</tp:taxon-name-part><tp:taxon-name-part taxon-name-part-type="species" reg="bisegmenta">bisegmenta</tp:taxon-name-part></tp:taxon-name></italic> sp. nov. has nine setae and spines, compared with the seven elements of <italic><tp:taxon-name><tp:taxon-name-part taxon-name-part-type="genus" reg="Cerviniella">C.</tp:taxon-name-part><tp:taxon-name-part taxon-name-part-type="species" reg="danae">danae</tp:taxon-name-part></tp:taxon-name></italic>. Fifth, the <abbrev xmlns:xlink="http://www.w3.org/1999/xlink" xlink:title="first thoracopods" id="ABBRID0ELNAG" xlink:type="simple">P1</abbrev> endopod of <italic><tp:taxon-name><tp:taxon-name-part taxon-name-part-type="genus" reg="Cerviniella">C.</tp:taxon-name-part><tp:taxon-name-part taxon-name-part-type="species" reg="bisegmenta">bisegmenta</tp:taxon-name-part></tp:taxon-name></italic> sp. nov. has four setae, compared with six setae in <italic><tp:taxon-name><tp:taxon-name-part taxon-name-part-type="genus" reg="Cerviniella">C.</tp:taxon-name-part><tp:taxon-name-part taxon-name-part-type="species" reg="danae">danae</tp:taxon-name-part></tp:taxon-name></italic>. Sixth, the <abbrev xmlns:xlink="http://www.w3.org/1999/xlink" xlink:title="third thoracopods" id="ABBRID0EFOAG" xlink:type="simple">P3</abbrev> exopod of <italic><tp:taxon-name><tp:taxon-name-part taxon-name-part-type="genus" reg="Cerviniella">C.</tp:taxon-name-part><tp:taxon-name-part taxon-name-part-type="species" reg="bisegmenta">bisegmenta</tp:taxon-name-part></tp:taxon-name></italic> sp. nov. has three inner setae, compared with two inner setae in <italic><tp:taxon-name><tp:taxon-name-part taxon-name-part-type="genus" reg="Cerviniella">C.</tp:taxon-name-part><tp:taxon-name-part taxon-name-part-type="species" reg="danae">danae</tp:taxon-name-part></tp:taxon-name></italic>. Finally, the caudal ramus of <italic><tp:taxon-name><tp:taxon-name-part taxon-name-part-type="genus" reg="Cerviniella">C.</tp:taxon-name-part><tp:taxon-name-part taxon-name-part-type="species" reg="bisegmenta">bisegmenta</tp:taxon-name-part></tp:taxon-name></italic> sp. nov. is short with a 1.7-fold length relative to width, compared with a 3.5-fold length for <italic><tp:taxon-name><tp:taxon-name-part taxon-name-part-type="genus" reg="Cerviniella">C.</tp:taxon-name-part><tp:taxon-name-part taxon-name-part-type="species" reg="danae">danae</tp:taxon-name-part></tp:taxon-name></italic>. The first and seventh aforementioned characteristics provide conclusive evidence for the identification of <italic><tp:taxon-name><tp:taxon-name-part taxon-name-part-type="genus" reg="Cerviniella">C.</tp:taxon-name-part><tp:taxon-name-part taxon-name-part-type="species" reg="bisegmenta">bisegmenta</tp:taxon-name-part></tp:taxon-name></italic> sp. nov. In all species of <italic><tp:taxon-name><tp:taxon-name-part taxon-name-part-type="genus" reg="Cerviniella">Cerviniella</tp:taxon-name-part></tp:taxon-name></italic>, except <italic><tp:taxon-name><tp:taxon-name-part taxon-name-part-type="genus" reg="Cerviniella">C.</tp:taxon-name-part><tp:taxon-name-part taxon-name-part-type="species" reg="bisegmenta">bisegmenta</tp:taxon-name-part></tp:taxon-name></italic> sp. nov., the antennary exopod is four-segmented, and the length of the caudal rami is &gt; 3-fold to width and longer than the length of the anal somite.</p></tp:treatment-sec><ref-list><ref id="B1"><mixed-citation xmlns:xlink="http://www.w3.org/1999/xlink" xlink:type="simple"><person-group><name name-style="western"><surname>Apostolov</surname><given-names>A</given-names></name></person-group> (<year>2011</year>) <source>BIOICE programme. Les Harpacticoïdes marins (<tp:taxon-name><tp:taxon-name-part taxon-name-part-type="subphylum">Crustacea</tp:taxon-name-part></tp:taxon-name>, <tp:taxon-name><tp:taxon-name-part taxon-name-part-type="subclass">Copepoda</tp:taxon-name-part></tp:taxon-name>) d’Islande.</source><publisher-name>Libra Scorp</publisher-name>, <publisher-loc>Bourgas</publisher-loc>, <size units="page">368 pp</size>.</mixed-citation></ref></ref-list></tp:taxon-treatment>
